# Supplementary material for: Clinical and Genetic Re-Evaluation of Inherited Retinal Degeneration Pedigrees following Initial Negative Findings on Panel-Based Next Generation Sequencing
Source: Int J Mol Sci. 2022 Jan 17;23(2):995. doi: 10.3390/ijms23020995 (PMC8780304; doi:10.3390/ijms23020995)
Supplement: Supplementary file 1 [file ijms-23-00995-s001.zip]

Archive with 1 entries (1 files):
- ijms-1527933-supplementary.pdf
